# Supplementary material for: Pretreatment platelet count predicts survival outcome of patients with de novo non-M3 acute myeloid leukemia
Source: PeerJ. 2017 Dec 21;5:e4139. doi: 10.7717/peerj.4139 (PMC5742276; doi:10.7717/peerj.4139)
Supplement: Supplemental Information 1 [file peerj-05-4139-s001.xlsx]

## Sheet: Sheet1
number	gender	Age（year）	FAB	Blast in Bone Marrow(%)	WBC(*10^9/L)	Blast in PB (%)	HB (g/L)	PLT (*10^9/L)	chemotherapy	course to get CR	CR date	diagnose	follow-up date	outcome	0S（Months)	DFS（Months)	relapse	relapse time	death/time	transplant	chromosome
1	M	18	M7	20	4.19	0.15	56	5	IA	1	2013-05-22	2013-04-22	2017-01-01	LIVE	44	43	N	/	/	Y	56~59，XY,+Y,+2,+6,+7,+8,+der（14;15）(q10；q10)，+14，+15，+19，+19，+del（20）（q11.2），+20，+21，+21，+22
2	F	48	M2	24	16.12	0.54	101	51	IA	2	2015-02-25	2014-12-11	2017-01-01	LIVE	24	22	N	/	/	Y	normal
3	F	42	M4	78	66.28	0.9	45	58	IA	NR	/	2011-11-30	2012-02-01	DEAD	2	/	/	/	2012-02-01	N	46，XX，t（2；11）（q22；p13）
4	F	40	M4	47.2	10.29	0.59	101	12	IA	1	2010-09-16	2010-08-10	2017-01-01	LIVE	76	75	N	/	/	N	46，xx
5	M	50	M5	76	133.29	0.93	62	31	IA	NR	/	2013-08-27	2016-02-01	DEAD	29	/	/	2016-02-01	2013-06-09	N	normal
6	F	47	unclassified	86	0.6	0.24	70	47	IA	2	2011-06-09	2010-09-20	2013-06-09	DEAD	32	17	Y	2012-11-29	2013-06-09	N	normal
7	M	22	M5	80.4	152.33	0.9	81	82	IA	1	2010-03-13	2010-02-09	2017-01-01	LIVE	82	81	N	/	/	Y	46，XY
8	M	46	M4	28.5	14.4	0.46	66	78	IA	2	2013-12-30	2013-10-07	2014-05-15	DEAD	7	3	Y	2014-04-05	2014-05-15	N	normal
9	M	59	M4	79.5	69.67	0.7	106	22	IA	1	2014-01-12	2013-12-13	2014-01-15	DEAD	1	0	N	/	/	N	46,XY
10	F	46	M4	83	302.3	0.94	94	20	IA	1	2015-05-04	2015-04-08	2016-04-14	lost to follow-up	12	4	Y	2015-09-17	/	N	46，XX
11	F	54	unclassified	53.5	14.41	0.4	87	45	IA	1	2013-11-19	2013-10-17	2014-10-22	DEAD	12	8	Y	2014-07-22	2014-10-22	N	normal
12	F	28	M5	15.2	7.92	0.11	65	81	IA	1	2013-09-17	2013-08-09	2017-01-01	LIVE	40	39	N	/	/	Y	46，XX，t（8；21）（q22；q22）
13	M	49	M4	68	39.73	0.8	110	34	IA	2	2015-03-03	2014-11-04	2017-01-01	LIVE	25	21	N	/	/	N	45，X，-Y，t（8，21）46，XY
14	M	23	M5	97.9	21.91	0.85	71	54	IA	2	2015-05-04	2015-03-13	2017-01-01	LIVE	21	19	N	/	/	Y	46，XY
15	F	17	M5	77	8.77	0.59	76	125	IA	3	2016-06-12	2015-08-10	2016-07-25	DEAD	11	0	Y	2016-07-02	2016-07-25	N	49，XX,+4,+8,+9
16	F	21	M4	62.4	173	0.88	69	21	IA	NR	/	2011-07-27	2011-10-01	DEAD	2	/	/	/	2011-10-01	N	46，XX,del（13）（q12；q22）
17	M	49	M5	53	5.35	0.19	97	52	IA	1	2015-05-21	2015-04-24	2017-01-01	LIVE	20	19	N	/	/	N	46,XY
18	M	40	M6	38	9.32	0.78	70	18	IA	NR	/	2010-05-13	2010-05-18	DEAD	0	/	/	/	2014-05-11	N	normal
19	F	18	M5	77	14.58	0.66	72	85	IA	2	2015-02-07	2014-12-02	2017-01-01	LIVE	24	19	Y	2016-09-20	/	Y	46，XX，t（8；21）（p23；q11.2）,del（14）（q24q32）
20	F	59	M5	34.5	49.31	0.42	81	130	IA	1	2013-11-26	2013-09-09	2017-01-01	LIVE	39	37	N	/	/	N	46，XX
21	M	57	M5	78.5	12.86	0.6	84	83	IA	3	2014-08-20	2014-05-04	2014-12-31	lost to follow-up	7	1	Y	2014-10-13	/	N	46，XY,+1,der(1;7)(q10;p10)
22	M	36	M4	50	3.5	0	149	143	DA	2	2006-02-25	2001-12-01	2010-12-01	DEAD	108	57	Y	2010-12-01	2010-12-01	N	46,XY,t（12;15）（q24.1;q11.2）
23	M	31	M2	42.8	25.81	0.77	34	47	IA	2	2013-05-27	2013-03-06	2014-05-11	DEAD	14	5	Y	2013-10-27	/	N	46，XY
24	M	58	M4	75.6	19.34	0.73	68	18	IA	2	2012-05-28	2012-03-05	2017-01-01	LIVE	57	55	N	/	/	N	45，X,-Y,t（8；21）（q22；q22）
25	M	19	M4	60.5	24.79	0.8	121	139	IA	1	2014-08-28	2014-08-06	2015-12-10	LIVE	16	15	Y	2015-12-10	/	Y	47，XY,+10
26	F	37	M4	35.5	5.96	0.5	92	39	IA	2	2015-12-08	2015-09-17	2017-01-01	LIVE	15	12	N	/	/	Y	46，XX，del（9）（q13q22）
27	F	37	M5	61.5	6.55	0.25	61	126	IA	1	2015-07-17	2015-01-16	2017-01-01	LIVE	23	17	N	/	/	N	normal
28	M	33	M4	68.8	10.5	0.59	114	46	IA	1	2010-12-07	2010-09-13	2017-01-01	LIVE	75	72	N	/	/	Y	46，XY,del（9）（q21q31）
29	M	48	M6	9	6.36	0.23	70	118	HA	1	2015-02-05	2014-12-24	2017-01-01	LIVE	24	22	N	/	/	Y	46，XY
30	F	25	M5	73.3	23.48	0.77	108	8	IA	2	2015-07-15	2015-06-02	2016-08-01	lost to follow-up	13	12	N	/	/	N	46，XX
31	M	20	M4	44.8	3.64	0.04	92	376	IA	2	2012-09-07	2012-06-21	2017-01-01	LIVE	54	18	Y	2014-03-25	/	N	45，X,-Y,t(3;12)(q23;p13),t(8;21)(q22;q22),del(9)(q13q22),del(12)(p11.2)
32	M	22	M5	91.5	0.71	0	81	2	IA	1	2014-08-04	2014-07-08	2017-01-01	LIVE	29	28	N	/	/	N	45，X，-Y，t(2;5)(q21;q31)
33	M	55	M6	31.6	3.34	0.39	77	56	IA	2	2012-12-10	2012-10-15	2013-04-03	DEAD	5	1	Y	2013-01-28	2013-04-03	N	normal
34	M	42	M4	77.5	1.19	0.02	116	161	IA	1	2013-09-06	2013-08-01	2017-01-01	LIVE	41	13	Y	2014-10-24	/	N	normal
35	M	34	M4	62	9.33	0.56	91	95	IA	2	2015-02-03	2014-12-26	2015-06-28	DEAD	6	4	N	/	2015-06-28	N	normal
36	M	55	M4	94.5	106.1	0.41	102	102	IA	1	2014-06-18	2014-05-23	2014-09-28	DEAD	4	3	N	/	2014-09-28	N	normal
37	M	38	M4	84.4	11.6	0.2	100	100	IA	1	2010-11-16	2010-10-21	2017-01-01	LIVE	74	73	N	/	/	Y	46，XY
38	M	26	M2	20.8	8.9	0.26	111	118	IA	NR	/	2013-06-14	2014-01-27	DEAD	7	/	/	/	2014-01-27	N	normal
39	M	51	M5	29.5	5.6	0.2	114	128	IA	1	2013-09-28	2013-08-30	2014-01-11	lost to follow-up	4	3	N	/	/	N	46，XY
40	M	40	M5	54	7.86	0.57	131	39	IA	2	2014-11-11	2014-07-30	2017-01-01	LIVE	29	25	N	/	/	N	normal
41	F	59	M5	63	1.53	0	41	65	HA	NR	/	2014-08-14	2017-01-01	LIVE	28	/	/	/	/	N	48，XX,+14,+21
42	F	59	M5	55.2	1.4	0	90	40	IA	NR	/	2010-11-10	2010-11-11	DEAD	0	/	/	/	2010-11-11	N	normal
43	M	24	M4	66	49.71	0.49	80	64	HA	3	2016-01-12	2015-09-24	2017-01-01	LIVE	15	8	Y	2016-09-18	/	Y	46，XY
44	M	55	M5	48	11	0.7	85	26	IA	1	2014-04-17	2014-04-01	2017-01-01	LIVE	33	32	N	/	/	N	normal
45	F	55	M4	74.5	10.1	0.35	87	51	IA	2	2014-07-24	2014-04-18	2015-10-01	DEAD	17	10	Y	2015-06-06	2015-10-01	N	46XX
46	M	56	M5	78	40.9	0.8	57	7	IA	6	2014-12-30	2014-03-03	2015-02-28	DEAD	11	0	Y	2015-01-07	2015-02-28	N	46，XY
47	M	23	M4	60.5	2.78	0.07	74	25	IA	1	2014-01-21	2013-12-19	2016-01-02	DEAD	24	23	N	/	2016-01-02	Y	46,XY,t(16;22)(q22;p11.2)
48	F	28	M5	58.5	2.79	0.1	66	53	IA	2	2014-02-26	2013-11-26	2015-01-01	DEAD	13	0	Y	2014-03-18	2015-01-01	N	45，XX,-7
49	F	32	M5	74	2.13	0.14	91	81	IA	1	2014-06-27	2014-04-30	2016-12-01	DEAD	31	29	N	/	2016-12-01	Y	46，XX
50	F	58	M2	77	0.38	0	56	32	IA	1	2012-12-27	2012-11-10	2013-05-23	DEAD	6	4	N	/	2013-05-23	N	normal
51	F	56	M4	88.5	146.5	0.91	62	27	IA	1	2015-05-07	2015-04-07	2017-01-01	LIVE	20	19	Y	2016-12-27	/	N	46,XX
52	F	39	M5	34.5	6.1	0.77	80	12	IA	NR	/	2015-08-27	2015-09-19	DEAD	0	/	/	/	2015-09-19		46,xx
53	M	37	M4	66	254.2	0.7	81	42	IA	1	2014-08-25	2014-08-01	2016-06-03	DEAD	22	16	Y	2016-01-14	2016-06-03	N	46，XX
54	M	43	M2	50	44.1	0.87	115	10	HA	1	2008-07-01	2008-06-05	2013-03-22	lost to follow-up	57	10	Y	2009-05-14	/	Y	normal
55	M	50	M6	41.2	1.08	0	71	2	IA	1	2013-08-07	2013-07-04	2013-11-09	DEAD	4	3	N	/	2013-11-09	N	46，XY
56	F	26	M5	50	1.53	0.06	95	70	IA	2	2013-04-11	2013-01-16	2017-01-01	LIVE	47	44	N	/	/	N	46,XX
57	F	34	M4	92.5	77.35	0.87	127	64	HA	2	2014-10-25	2014-07-25	2015-06-27	DEAD	11	4	Y	2015-02-25	2015-06-27	Y	46，XX
58	M	47	M2	70	36.51	0.81	85	30	IA	1	2015-12-18	2015-11-10	2017-01-01	LIVE	13	13	Y	2017-01-25	2016-02-01	N	46，XY，del（9）（q12q22)
59	M	46	M4	18.8	32	0.64	83	40	HA	NR	/	2010-01-05	2010-05-21	DEAD	4	/	/	/	2010-05-21	N	normal
60	M	32	M2	56	78.87	0.76	99	7	DA	1	2010-07-21	2010-04-09	2011-04-11	DEAD	12	8	Y	2011-04-13	2010-05-11	N	normal
61	F	56	M5	16	2.79	0.12	62	60	IA	1	2013-06-20	2013-04-29	2013-09-01	DEAD	4	2	N	/	2013-09-01	N	normal
62	M	29	M6	12	2.6	0.16	65	15	IA	2	2015-04-03	2015-01-19	2015-07-01	DEAD	5	2	Y	2015-07-01	2015-07-01	N	normal
63	F	54	M5	88.8	222	0.98	105	23	IA	4	2012-08-17	2012-01-31	2017-01-01	LIVE	59	52	N	/	/	N	normal
64	F	36	M4	70.4	3.7	0.23	80	57	IA	1	2010-12-13	2010-10-28	2017-01-01	LIVE	74	72	N	/	/	N	46，XX,inv(9)(p12q13)
65	M	51	M5	89	2.83	0.7	74	59	IA	1	2014-06-16	2014-05-22	2017-01-01	LIVE	31	30	N	/	/	N	46，XY
66	M	39	M5	55.5	1.79	0.24	109	56	IA	2	2016-02-19	2015-11-02	2017-01-01	LIVE	13	10	N	/	/	N	46，xy
67	M	54	M4	26	30.48	0.36	106	69	IA	1	2014-07-22	2014-06-18	2017-01-01	LIVE	30	29	N	/	/	N	46，XY
68	M	36	M4	92	36.8	0.6	114	11	IA	1	2013-06-20	2013-05-22	2015-05-21	DEAD	23	8	Y	2014-03-14	2015-05-21	Y	48,XY,+8,+10
69	M	40	M2	48	4.9	0.39	84	20	IA	1	2010-08-20	2010-07-26	2013-05-03	DEAD	33	32	N	/	2013-05-03	Y	45，X,-Y，t(8;21)
70	F	57	M4	88.5	41.02	0.92	56	13	HA	NR	/	2014-01-01	2014-02-05	DEAD	1	/	/	/	2014-02-05	N	45X，X，t（8;21)(q22;q22)
71	F	38	M5	90.8	66.1	0.97	77	40	IA	1	2012-01-03	2011-12-04	2014-12-14	DEAD	36	24	Y	2014-01-16	2014-12-14	Y	normal
72	M	49	M5	92.8	2.2	0.03	67	18	IA	2	2011-10-21	2011-09-19	2012-02-01	DEAD	4	2	Y	2011-12-22	2012-02-01	N	normal
73	M	32	M4	36.8	44.9	0.6	67	24	IA	1	2012-07-20	2012-07-04	2014-07-19	DEAD	24	23	N	/	2014-07-19	N	normal
74	F	51	M4	73.6	2.4	0	71	94	IA	NR	/	2009-09-14	2010-03-24	DEAD	6	/	/	/	2010-03-24	N	46，XX
75	M	56	M5	58.4	35.62	0.57	72	123	IA	NR	/	2010-10-07	2010-11-13	DEAD	1	/	/	/	2010-11-13	N	normal
76	F	60	M4	87.2	11.3	0.88	67	5	IA	1	2012-05-28	2012-04-25	2012-09-01	DEAD	4	3	N	/	2012-09-01	N	47，XX,+11
77	M	54	M2	60	93.96	0.82	59	32	IA	2	2013-08-19	2013-03-13	2014-01-16	DEAD	10	4	N	/	2014-01-16	N	normal
78	F	23	M5	71.5	69.48	0.24	68	90	IA	1	2014-07-30	2014-07-01	2017-01-01	LIVE	30	29	N	/	/	Y	46，XX
79	M	49	M2	50	6.4	0.7	61	20	IA	1	2013-02-14	2012-12-28	2017-01-01	LIVE	48	46	N	/	/	N	normal
80	M	34	M2	26.4	1.7	0.06	114	96	IA	1	2012-03-29	2011-12-05	2017-01-01	LIVE	60	57	N	/	/	N	normal
81	M	46	M4	40.5	10.4	0	54	10	IA	1	2013-08-19	2013-03-20	2016-01-26	lost to follow-up	34	29	N	/	/	N	45，x,y,t(8;21)
82	M	60	M2	35	1.87	0.02	43	19	IA	4	2015-12-02	2015-07-14	2016-04-11	DEAD	8	4	Y	2016-04-03	2016-04-11	N	40-42，XY，inv(3)(p21p13),del(4)(q25q31),del(5)(q13q33),der(6)(?),del(7)(q22q34),add(10)(p15),der(11)t(11;17)(p15;q12;2),add(12)(p13),dic(14;22)(p12;p13),-16,-17,dic(21;22)(p13;p13)[CP20].
83	F	28	M4	33	25.66	0.72	65	89	IA	1	2013-12-12	2013-11-04	2017-01-01	LIVE	37	36	N	/	/	Y	46，XX
84	F	32	M4	54.5	3.35	0	103	262	IA	2	2015-01-23	2014-11-12	2016-07-11	lost to follow-up	19	11	Y	2016-01-04	/	Y	normal
85	F	39	M4	55.6	0.71	0.12	65	50	IA	1	2013-05-28	2013-04-24	2016-04-20	lost to follow-up	35	29	Y	2015-10-29	/	N	46，XX
86	F	56	M1	91.2	119.03	0.92	52	50	IA	NR	/	2012-03-06	2012-03-24	DEAD	0	/	/	/	2012-03-24	N	normal
87	M	57	M4	91.5	99.23	0.82	78	27	IA	1	2012-09-25	2012-08-23	2012-12-12	DEAD	3	1	Y	2012-11-06	2012-12-12	N	normal
88	F	24	M5	75	118	0.89	36	28	IA	2	2013-06-20	2013-03-30	2015-12-28	DEAD	32	19	Y	2015-02-11	2015-12-28	Y	46XX，t（8：21）（q22：q22）
89	F	23	M2	40.2	8.49	0.57	57	23	IA	1	2013-05-21	2013-04-18	2015-10-11	lost to follow-up	29	14	Y	2014-07-22	/	N	46，XX,t（8；21）（q22；q22）
90	M	41	M4	98.8	4.49	0	67	75	IA	1	2011-03-07	2011-02-11	2015-07-09	DEAD	52	51	Y	2015-06-15	2015-07-09	N	46，XY，t（9,11）,（p22，q23）
91	M	52	M2	88.5	9	0.73	77	26	IA	1	2015-08-10	2015-07-10	2016-03-23	DEAD	8	4	Y	2015-12-23	2016-03-23	N	46，X，-Y，t(8;21;20）(q22;q22;p12)
92	F	25	M4	54.5	127.45	0.68	72	39	IA	1	2014-08-21	2014-06-16	2014-09-20	DEAD	3	0	N	/	2014-09-20	N	normal
93	M	26	M5	95.6	464	0.94	3.24	23	IA	1	2010-01-28	2009-11-30	2011-10-11	DEAD	22	20	N	/	2011-10-11	Y	normal
94	F	30	M4	78	17.69	0.71	76	11	IA	1	2014-11-20	2014-10-23	2017-01-01	LIVE	26	25	N	/	/	Y	50，XX，+6，+8，+20，+21
95	M	46	M4	69	41.15	0.67	93	17	IA	1	2015-12-11	2015-10-30	2017-01-01	LIVE	14	12	N	/	/	N	46，xy，inv（16）
96	F	35	M5	51.2	3.38	0.17	107	9	IA	1	2012-10-15	2012-08-23	2013-03-10	DEAD	6	2	Y	2013-01-06	2013-03-10	N	normal
97	F	44	M5	74	39.52	0.78	91	7	IA	1	2014-07-25	2014-06-30	2017-01-01	LIVE	30	29	N	/	/	Y	46，XX
98	M	17	M4	33	36.58	0.49	41	11	IA	1	2015-04-13	2015-03-17	2017-01-01	LIVE	21	20	N	/	/	N	45，X，-Y，t（8；21）（q22；q22）
99	M	17	unclassified	80	1.06	0.72	81	102	IA	1	2013-02-11	2013-01-14	2017-01-01	LIVE	47	46	N	/	/	N	normal
100	F	41	M2	89	4.12	0.61	72	114	IA	NR	/	2015-11-19	2017-01-01	LIVE	13	/	/	/	/	N	92,XXXX
101	M	55	M4	75.6	1.47	0	112	173	IA	1	2012-07-30	2012-06-19	2013-02-16	lost to follow-up	7	6	N	/	/	N	normal
102	F	25	M5	91	33.89	0.75	84	23	IA	1	2014-05-29	2014-05-04	2016-05-01	DEAD	23	17	Y	2015-11-01	2016-05-01	N	normal
103	M	59	M5	69.6	67.9	0.39	96	95	IA	NR	/	2011-09-17	2011-10-04	DEAD	0	/	/	/	2011-10-04	N	normal
104	M	38	M5	93.5	62.8	0.91	55	14	IA	1	2013-10-22	2013-08-06	2017-01-01	LIVE	40	38	N	/	/	Y	normal
105	M	39	M2	68	7.73	0.58	86	18	IA	1	2014-09-19	2014-08-29	2017-01-01	LIVE	28	27	N	/	/	Y	46，XX
106	M	36	M6	60	2.2	0.01	84	23	IA	2	2009-07-15	2009-05-18	2017-01-01	LIVE	91	89	N	/	/	Y	46，XY
107	F	50	M4	32	14.6	0.65	62	9	IA	2	2014-03-12	2013-12-02	2017-01-01	LIVE	36	33	N	/	/	N	46，XX
108	M	17	M2	36.8	13.8	0.42	69	25	IA	2	2010-10-19	2010-08-11	2012-07-20	DEAD	23	9	Y	2011-07-27	2012-07-20	N	46，XY，t(8；21)(q22；q22)
109	M	53	M4	94.5	8.79	0.2	66	164	IA	2	2013-06-05	2013-03-04	2013-07-20	DEAD	4	1	Y	2013-08-02	2013-07-20	N	normal
110	F	56	M5	39.6	0.98	0	79	72	IA	1	2013-08-26	2013-07-23	2015-07-01	DEAD	23	16	Y	2015-01-15	2015-07-01	N	46，XX
111	M	17	M2	83.2	2.44	0.33	60	26	IA	1	2013-08-20	2013-07-19	2017-01-01	LIVE	41	40	N	/	/	Y	46，XY，t(8；21)（q22；q22）
112	F	55	M2	90	32.72	0.74	78	83	IA	2	2016-01-19	2015-11-02	2017-01-01	LIVE	13	11	N	/	/	N	46,XX
113	M	43	M4	50.6	2.1	0.05	87	26	IA	2	2009-04-06	2009-02-25	2017-01-01	LIVE	94	92	N	/	/	Y	normal
114	M	20	M4	34.5	24.46	0.6	53	46	IA	1	2015-02-25	2015-01-26	2017-01-01	LIVE	23	14	Y	2016-04-29	/	N	46，XY
115	M	23	M2	64	16.03	0.63	71	85	IA	NR	/	2014-06-27	2015-05-21	DEAD	10	/	/	/	2015-05-21	N	46，XY
116	M	25	M4	97.5	2.31	0.3	65	145	IA	1	2015-03-26	2015-02-23	2017-01-01	LIVE	22	21	N	/	/	N	47，XY,+8,t（9，11）
117	M	42	M2	43.55	43.4	0	96	19	HA	3	2010-07-07	2010-04-01	2011-05-03	lost to follow-up	13	7	Y	2011-02-15	/	N	normal
118	M	29	M4	50	6.73	0.25	74	34	IA	2	2013-08-29	2013-05-14	2015-08-02	lost to follow-up	26	23	N	/	/	N	46,XY,der（17)
119	M	46	M5	89.6	235	0.97	103	56	IA	4	2013-11-22	2013-07-02	2017-01-01	LIVE	41	37	N	/	/	Y	46，XY
120	F	50	M5	96	4.95	0	103	149	IA	1	2013-06-26	2013-05-20	2014-06-30	DEAD	13	10	Y	2014-05-02	2014-06-30	N	FAIL
121	M	37	M5	82.5	313.52	0.98	79	16	IA	1	2014-06-26	2014-05-24	2017-01-01	LIVE	31	30	N	/	/	Y	normal
122	M	36	M4	50	32.2	0.61	106	70	IA	1	2012-05-21	2012-04-13	2017-01-01	LIVE	56	55	N	/	/	Y	46，XY
123	F	55	M4	86	73.37	0.93	98	10	IA	1	2012-09-03	2012-08-10	2015-08-02	DEAD	35	34	N	/	2015-08-02	N	normal
124	F	23	M2	44.8	31.42	0.59	81	28	IA	1	2011-06-02	2011-04-15	2012-04-17	DEAD	12	10	N	/	2012-04-17	N	46，XX，t（8；21）（q22；q22)
125	F	46	M1	92.5	161	0	45	87	DA	2	2014-05-03	2014-01-21	2015-09-01	DEAD	19	10	Y	2015-03-10	2015-12-01	N	47，XX，+4
126	F	55	M5	93	109.17	0.72	115	95	IA	1	2015-12-29	2015-12-07	2016-11-18	DEAD	11	4	Y	2016-05-10	2016-11-18	N	46，XX
127	F	40	M5	80.5	52.57	0.91	110	60	IA	1	2014-05-12	2014-04-18	2017-01-01	LIVE	32	31	N	/	/	N	normal
128	F	37	M5	80.5	81.12	0.9	44	12	IA	NR	/	2014-12-23	2015-08-02	lost to follow-up	7	/	/	/	/	N	normal
129	M	37	M4	36.5	15.42	0.63	82	52	IA	1	2015-04-14	2015-03-19	2017-01-01	LIVE	21	20	N	/	/	Y	46，XY
130	M	22	M4	94	69.9	0.98	91	50	IA	NR	/	2010-12-21	2011-01-10	DEAD	0	/	/	/	2011-01-10	N	46，XY，del(9)(q13)
131	F	58	M5	64.8	1.45	0.08	56	14	IA	1	2011-07-25	2011-06-28	2015-08-01	DEAD	49	21	Y	2013-04-30	2015-08-01	N	normal
132	M	26	M2	31.2	8.7	0.1	53	25	HA	2	2009-04-22	2009-02-25	2011-09-30	DEAD	31	11	Y	2010-04-07	2011-09-30	Y	normal
133	F	46	M5	81.6	1.8	0.14	57	109	IA	1	2009-12-22	2009-11-23	2011-07-28	lost to follow-up	20	19	N	/	/	N	46，XX
134	M	44	M5	76	5.98	0.78	65	48	IA	NR	/	2014-01-21	2014-03-18	DEAD	1	/	/	/	2014-03-18	N	47,XY,+14
135	F	20	M5	89	42.27	0.45	121	114	IA	1	2013-11-13	2013-10-14	2017-01-01	LIVE	38	37	N	/	/	Y	47，XX，+8
136	M	29	M4	48	140	0.77	73	42	IA	2	2010-12-28	2010-09-11	2011-06-22	DEAD	9	2	Y	2011-03-09	2010-06-22	Y	normal
137	M	45	M5	80	10.19	0.72	136	36	IA	1	2012-12-11	2015-01-20	2017-01-01	LIVE	23	48	N	/	/	N	normal
138	F	18	M2	20.5	27.65	0.37	55	24	IA	1	2013-11-18	2013-10-25	2017-01-01	LIVE	38	37	N	/	/	N	45，-X，t（8；21)
139	M	33	M4	85.6	205.54	0.99	97	24	IA	1	2011-06-21	2011-05-25	2013-05-15	DEAD	23	22	N	/	2013-05-15	Y	normal
140	M	58	M4	76.5	31.96	0.72	99	61	IA	NR	/	2014-07-18	2014-07-16	DEAD	#NUM!	/	/	/	2014-07-16	N	normal
141	F	36	M4	44	18.22	0.45	70	24	IA	1	2013-12-03	2013-11-06	2014-07-11	DEAD	8	7	Y	2014-07-04	2014-07-11	N	46，XX
142	M	32	M4	62.6	47.79	0.75	75	11	IA	6	2012-06-05	2011-10-18	2017-01-01	LIVE	62	54	N	/	/	Y	46，XY
143	F	50	M4	91.5	24.33	0.84	82	9	IA	2	2014-03-10	2013-12-19	2017-01-01	LIVE	36	33	N	/	/	N	46，XX
144	M	44	M4	80.5	14.2	0.74	53	31	IA	1	2013-04-02	2013-03-12	2015-08-02	DEAD	28	28	N	/	2015-08-02	N	normal
145	M	34	M4	95	63.42	0.95	105	35	IA	1	2014-11-04	2014-10-13	2017-01-01	LIVE	26	25	N	/	/	Y	normal
146	M	58	M4	77.5	86.78	0.54	53	7	IA	1	2014-09-09	2014-08-12	2015-05-04	DEAD	8	7	Y	2015-04-28	2015-05-04	N	normal
147	M	26	M5	83	35.67	0.8	55	280	IA	NR	/	2015-05-11	2016-02-15	DEAD	9	/	/	/	2016-02-15	Y	46，XY
148	F	18	M2	28.2	0.77	0.59	85	25	IA	2	2011-03-21	2011-01-25	2012-07-29	DEAD	18	14	Y	2012-06-07	2012-07-29	N	46，XX,t(8;21)(q22;q22)
149	M	22	M2	64.8	15.52	0.7	71	10	IA	2	2013-04-17	2013-02-19	2017-01-01	LIVE	46	44	N	/	/	Y	46，XY，t（8；21）（q22；q22）
150	M	46	M4	78	2.7	0.07	105	161	IA	1	2015-12-02	2015-10-22	2017-01-01	LIVE	14	12	N	/	/	N	46，XY(20)
151	F	41	M2	33.2	9.14	0.2	65	122	DA	4	2012-09-07	2012-03-23	2014-03-14	DEAD	23	8	Y	2013-05-10	2014-03-14	N	46xx，t（8;21）(q22;q22）
152	M	29	M4	82	18.56	0.59	80	24	IA	2	2012-08-17	2012-06-14	2013-05-15	DEAD	11	8	Y	2013-05-08	2013-05-15	N	normal
153	F	24	M4	78.8	83.3	0.87	72	73	IA	1	2010-03-17	2010-02-25	2010-12-30	lost to follow-up	10	9	N	/	/	Y	normal
154	F	35	M5	45.2	2.5	0.12	77	49	IA	6	2011-02-28	2010-07-13	2012-05-31	DEAD	22	13	Y	2012-04-18	2012-05-31	Y	normal
155	M	46	M4	57.6	58.37	0.77	66	36	IA	1	2011-06-02	2011-05-03	2014-05-09	DEAD	36	25	Y	2013-07-11	2014-05-09	N	46，XY;
156	F	53	M2	22	8.75	0.29	72	64	IA	1	2013-12-13	2013-10-28	2017-01-01	LIVE	38	36	N	/	/	N	45，X，-X，t（1；9）（P31；P13），t（8；21)
157	F	45	M4	87.6	220.5	0.88	59	33	IA	NR	/	2011-02-22	2011-07-01	DEAD	4	/	/	/	2011-07-01	N	46，XX
158	M	37	M5	61.2	12.4	0.84	131	142	IA	NR	/	2011-04-18	2011-05-09	DEAD	0	/	/	/	2011-05-09	N	normal
159	M	19	M4	92.4	97	0.97	103	23	IA	1	2010-03-04	2010-03-03	2011-01-28	DEAD	10	8	Y	2010-11-29	2011-01-28	N	normal
160	M	60	M4	77.2	15.3	0.71	103	21	IA	1	2011-12-23	2011-10-26	2017-01-01	LIVE	62	60	N	/	/	N	normal
161	M	24	M4	79.5	6.65	0.79	61	40	IA	1	2013-09-17	2013-08-28	2017-01-01	LIVE	40	39	N	/	/	N	46，XY，t（8；21）（q22；q22)/67-78，XY，+X，+Y，+1，+2，+3，+4，+4，+5，+5，+6，+6，+7，+8，+8，t（8；21）（q22；q22）*2，+9，+9，+10，+10，+11，+12，+12，+13，+14，+15，+16，+17，+17，+18，+18，+19，+19，+20，+21，+21，+22，+22
162	F	54	M6	13	1.23	0	66	21	IA	3	2014-01-08	2013-10-10	2015-08-02	lost to follow-up	21	5	Y	2014-07-02	2016-03-14	N	normal
163	M	56	unclassified	51.5	18.39	0.28	125	10	IA	1	2014-08-07	2014-07-15	2016-03-14	DEAD	19	9	Y	2015-05-07	2012-11-17	N	46，XX
164	M	28	M2	44.8	42.81	0.75	48	16	IA	2	2012-04-07	2012-02-12	2012-11-17	DEAD	9	7	Y	2012-11-08	2012-08-13	N	normal
165	M	39	M5	66	32.17	0.33	153	161	DA	6	2014-10-16	2013-08-30	2017-01-01	LIVE	40	1	Y	2014-11-30	/	N	46，XY,t（9；11）（p22；q23）
166	F	52	M4	34	5.96	0.6	123	77	IA	2	2014-11-25	2014-09-15	2017-01-01	LIVE	27	25	N	/	/	N	normal
167	F	45	M2	74	84.39	0.9	67	16	IA	1	2012-04-10	2012-03-06	2012-08-13	DEAD	5	4	N	/	/	N	normal
168	F	14	M4	78	27.21	0.72	52	21	IA	1	2015-10-06	2015-09-05	2017-01-01	LIVE	15	14	N	/	/	N	47，XX，inv（16）（p32q22）,+22
169	F	57	M4	83	69.31	0.84	72	7	IA	2	2016-04-20	2015-12-31	2016-06-01	DEAD	5	1	Y	2016-06-01	2016-06-01	N	46，XX
170	M	23	M4	73.2	33.24	0.69	54	11	IA	NR	/	2012-05-03	2012-08-10	DEAD	3	/	/	/	2012-08-10	N	46，XY
171	M	26	M4	95.6	176.44	0.98	76	14	IA	1	2011-05-20	2011-04-14	2013-04-01	DEAD	23	14	Y	2012-08-07	2013-04-01	Y	normal
172	F	36	M5	60.5	17.34	0.05	64	84	IA	NR	/	2014-03-06	2017-01-01	LIVE	33	/	/	2017-01-01	/	N	46，XX，21ps+。
173	M	51	M5	23	7.02	0.2	55	126	IA	1	2015-10-16	2015-08-25	2016-03-09	lost to follow-up	6	2	Y	2016-01-04	/	N	46，XY
174	M	41	M4	25	6.31	0.39	60	25	IA	1	2014-02-17	2014-01-16	2017-01-01	LIVE	35	34	N	/	/	Y	46，XY
175	M	54	M5	32.5	2.55	0.48	91	132	HA	NR	/	2015-11-05	2015-12-28	DEAD	1	/	/	/	2015-12-28	N	46，XY，del(3)(q21),add(22)(q13)[11]/44,idem,del(5)(q14),del(7)(q11.2q32),inv(12)(p11.2q15),-13,add(15)(q22),-17
176	M	17	M4	89.2	36.1	0.43	113	24	IA	2	2011-02-28	2010-11-28	2017-01-01	LIVE	73	70	N	/	/	Y	46，XX,t（1；11）（q21q23）
177	M	20	M5	96.4	53	0.98	71	34	DA	2	2009-10-30	2009-07-13	2010-06-18	DEAD	11	4	Y	2010-03-11	2010-06-18	N	46，XY
178	M	43	M4	70.4	0.6	0	44	14	DA	1	2007-09-26	2007-08-27	2017-01-01	LIVE	112	111	N	/	/	Y	normal
179	M	19	M2	41.2	9.7	0.54	99	107	IA	1	2009-04-22	2009-02-16	2012-02-01	DEAD	35	8	Y	2010-01-04	2012-02-01	Y	46，XY，t（8；21）
180	F	39	M4	92.8	10.94	0.27	61	51	IA	1	2012-01-26	2011-12-28	2017-01-01	LIVE	60	59	N	/	/	Y	normal
181	F	47	M5	98	272.91	0.75	64	35	IA	1	2010-12-20	2010-11-15	2011-02-22	DEAD	3	2	N	/	2011-02-22	N	normal
182	M	55	M5	79.5	61.2	0.92	68	23	IA	1	2015-05-28	2015-04-28	2017-01-01	LIVE	20	13	Y	2016-07-05	/	N	46,XY
183	M	45	M5	93	262.7	0.93	86	102	IA	NR	/	2015-08-03	2015-08-19	DEAD	0	/	/	/	2015-08-19	N	46，XY，del（11）（q23)
184	F	59	M5	50	14.39	0.74	57	13	IA	1	2015-08-31	2015-08-03	2016-02-26	DEAD	6	5	Y	2016-02-04	2016-02-26	N	43,xx,-3,del(3)(q11.2),inv(4)(p16q31),-5,der(5;17)(q10;q10),add(7)(q36),inv(7)(p12p22),der(11)t(3;11)(q21;p15),-12,del(18)(q21),add(17)(p13),del(18)(q21),der(19)t(12;19)(q13;p13)t(3;12)(p13;q22),+mar1,+mar2
185	F	24	M4	49.5	5	0.18	63	172	IA	1	2014-04-14	2014-04-04	2014-07-02	DEAD	2	2	N	/	2014-07-02	N	normal
186	F	40	M5	80.5	38.1	0.69	66	10	IA	1	2015-09-28	2015-08-28	2016-05-27	DEAD	8	4	Y	2016-02-23	2016-05-27	N	46,X,（X;9）（q22;p24）。
187	F	36	M4	77.5	184.98	0.91	59	20	IA	1	2013-11-26	2013-10-29	2016-03-18	DEAD	28	17	Y	2015-04-28	2016-03-18	N	47，XX，inv（16）（p13q22），+22
188	M	18	M2	33.6	10.6	0.59	74	9	IA	1	2010-11-01	2010-09-30	2011-03-11	lost to follow-up	5	4	N	/	/	N	45，X,-Y,t（8；21）（q22；q22）
189	F	48	M4	73	13.48	0.36	83	30	IA	1	2015-08-07	2015-05-04	2016-03-07	DEAD	10	7	N	/	2016-03-07	N	91，XXXX，-2，t（8：21）（q22：q22）
190	M	54	M4	88	43.43	0.54	115	66	IA	NR	/	2012-05-29	2012-09-05	DEAD	3	/	/	/	2012-09-05	N	normal
191	F	53	M4	88	25.2	0.44	82	28	IA	1	2013-01-07	2012-12-04	2013-01-09	DEAD	1	0	N	/	2013-01-09	N	46，XX
192	F	40	M2	21	18.35	0.25	68	5	IA	2	2016-01-28	2015-11-05	2017-01-01	LIVE	13	11	N	/	/	N	46，XX，t（8；21）
193	F	41	unclassified	71.5	129.56	0.84	105	186	IA	1	2014-08-20	2014-07-28	2015-03-01	DEAD	7	0	Y	2014-09-10	2015-03-01	N	47，XX，t（1；3）（p36.3;q21),del(5)(q13q33),+del(8)(q12q22),der(10)(?)。
194	M	59	M5	90	2.42	0.73	42	3	HA	3	2016-01-01	2015-10-26	2017-01-01	LIVE	14	10	Y	2016-11-01	/	N	normal
195	F	39	M4	34.8	116	0.57	73	43	IA	NR	/	2010-10-12	2010-12-01	DEAD	1	/	/	/	2010-12-01	N	normal
196	M	50	M2	95.6	14.09	0.69	110	17	IA	NR	/	2012-10-18	2012-12-19	DEAD	2	/	/	/	2012-12-19	N	48，XY，der(10)t(10;？)(p11.2;?),+der(10)t(10;?)(p11.2;?),del(11)(q12),+del(11)(q14q24)
197	F	55	M2	78.8	59.67	0.81	70	24	IA	3	2013-02-26	2012-11-13	2013-07-03	DEAD	7	2	Y	2013-05-14	2013-07-03	N	normal
198	M	53	M4	87	12.47	0.8	81	5	IA	1	2015-12-14	2015-11-17	2017-01-01	LIVE	13	12	N	/	/	Y	46,XY
199	F	34	M4	74.4	139.04	0.89	54	10	IA	1	2011-07-11	2011-06-02	2013-10-10	DEAD	28	10	Y	2012-05-15	2013-10-10	N	FAIL
200	F	59	M5	66.4	13.2	0.1	47	119	IA	1	2012-03-18	2012-02-20	2015-08-02	lost to follow-up	41	40	N	/	/	N	normal
201	F	28	M5	48	1.8	0	90	109	IA	1	2011-03-23	2011-01-24	2012-12-13	lost to follow-up	22	20	N	/	/	N	47,XX,+8/47,XX,t(9;11)(p22;q23)
202	F	48	M4	92.8	4.4	0.31	77	68	IA	1	2009-06-04	2009-04-30	2010-06-15	DEAD	13	10	Y	2010-04-28	2010-06-15	N	normal
203	F	40	M4	65.5	29.42	0.95	43	13	IA	3	2014-05-27	2013-12-26	2017-01-01	LIVE	36	31	N	/		Y	46，XX
204	F	34	M5	73.5	220.2	0.82	58	13	IA	NR	/	2013-01-24	2013-02-04	DEAD	0	/	/	/	2013-02-04	N	normal
205	F	24	M4	30.4	5.17	0	116	84	IA	1	2013-07-19	2013-05-02	2017-01-01	LIVE	43	41	N	/	/	N	46，XX
206	F	17	M4	34	10.47	0.57	62	7	IA	1	2013-09-04	2013-07-24	2017-01-01	LIVE	41	39	N	/	/	Y	46,XX,t(8;21)(q22;q22)，
207	M	21	M4	36.4	39.2	0.89	126	89	HA	2	2008-12-30	2008-11-06	2017-01-01	LIVE	97	96	N	/	/	N	46，XY
208	F	37	M2	87.6	30.05	0.86	52	8	IA	2	2011-06-16	2011-02-15	2016-04-01	lost to follow-up	61	13	Y	2012-08-10	/	N	normal
209	F	31	M4	9	50.66	0.04	57	78	IA	1	2014-01-23	2013-12-09	2017-01-01	LIVE	36	35	N	/	/	Y	47，XX,+mar
